# Supplementary material for: In Silico Screening of Metal−Organic Frameworks and Zeolites for He/N2 Separation
Source: Molecules. 2022 Dec 20;28(1):20. doi: 10.3390/molecules28010020 (PMC9822448; doi:10.3390/molecules28010020)
Supplement: Supplementary file 1 [file molecules-28-00020-s001.zip]

Archive with 1 entries (1 files):
- molecules-2093453-supplementary.pdf
